# Supplementary material for: Using a two-sample Mendelian randomization design to investigate a possible causal effect of maternal lipid concentrations on offspring birth weight
Source: Int J Epidemiol. 2019 Jul 23;48(5):1457–67. doi: 10.1093/ije/dyz160 (PMC6857765; doi:10.1093/ije/dyz160)
Supplement: dyz160_Supplementary_Data [file dyz160_supplementary_data.zip]

Archive with 3 entries (2 files):
- dyz160-Suppl_data/
- dyz160-Suppl_data/Supplementary_Data2.xlsx
- dyz160-Suppl_data/Supplementary_Data1.docx
