# Supplementary material for: Using a two-sample Mendelian randomization design to investigate a possible causal effect of maternal lipid concentrations on offspring birth weight
Source: Int J Epidemiol. 2019 Jul 23;48(5):1457–67. doi: 10.1093/ije/dyz160 (PMC6857765; doi:10.1093/ije/dyz160)
Supplement: dyz160_Supplementary_Data [file dyz160_supplementary_data.zip › dyz160-Suppl_data/Supplementary_Data2.xlsx]

## Sheet: SupTable1
Supplementary Table 1. Genetic variants used as instrumental variables in the Mendelian randomization analysis estimating the causal effect of maternal serum lipid levels on offspring birth weight. A total of 185 SNPs associated with serum high-density lipoprotein cholesterol (HDL-C), low-density lipoprotein cholesterol (LDL-C), and triglycerides concentrations were obtained from the GWAS summary…
SNP	CHR	BP	EA	NEA	EAF	beta_HDL-C	se_HDL-C	p_HDL-C	beta_LDL-C	se_LDL-C	p_LDL-C	beta_Triglycerides	se_Triglycerides	p_Triglycerides	HDL-C_SNP	LDL-C_SNP	Triglycerides_SNP	EAF_BW_met	beta_BW_met	se_BW_met	p_BW_met	EAF_BW_fet
rs10903129	1	25641524	A	G	0.4631	-0.0009	0.00338	0.79	-0.033	0.00369	4e-19	-0.008	0.00335	0.017	non-significant SNP	unrestricted SNP	non-significant SNP	0.4455	-0.0032	0.0042	0.4553	0.4459
rs4660293	1	39800767	A	G	0.7639	0.035	0.00394	7e-19	-0.011	0.00448	0.014	-0.02	0.00375	1e-07	unrestricted SNP	non-significant SNP	non-significant SNP	0.7642	-0.008	0.005	0.1069	0.7642
rs1998013	1	55730618	T	C	0.007916	0.035	0.0198	0.077	-0.38	0.022	4e-67	0.0089	0.0202	0.66	non-significant SNP	restricted SNP	non-significant SNP	0.0054	0.0773	0.0362	0.03278	0.0059
rs10493326	1	62725961	A	G	0.2467	-0.0013	0.00392	0.74	0.021	0.00421	6e-07	0.031	0.00387	1e-15	non-significant SNP	non-significant SNP	unrestricted SNP	0.2536	-0.0046	0.0049	0.3439	0.2536
rs4587594	1	62906518	A	G	0.31	-0.015	0.0037	5e-05	-0.049	0.00384	3e-37	-0.069	0.00348	3e-87	non-significant SNP	unrestricted SNP	unrestricted SNP	0.3465	0.0045	0.0044	0.3033	0.3455
rs6603981	1	92766395	T	C	0.8061	0.0039	0.00417	0.35	0.034	0.00444	2e-14	0.0072	0.00406	0.076	non-significant SNP	restricted SNP	non-significant SNP	0.7936	0.0068	0.0052	0.1907	0.7934
rs12133576	1	93588988	A	G	0.3549	0.024	0.00349	6e-12	0.01	0.00364	0.006	-0.009	0.00344	0.0088	unrestricted SNP	non-significant SNP	non-significant SNP	0.368	0.0017	0.0044	0.7038	0.3677
rs646776	1	109620053	T	C	0.7876	-0.034	0.00409	9e-17	0.16	0.00438	1e-292	0.0034	0.00396	0.39	unrestricted SNP	unrestricted SNP	non-significant SNP	0.7766	-0.0053	0.0051	0.2921	0.7765
rs1010167	1	110000250	C	G	0.5844	0.0044	0.00367	0.23	-0.025	0.00397	3e-10	-0.0016	0.00364	0.66	non-significant SNP	restricted SNP	non-significant SNP	0.6067	-0.0014	0.0044	0.7504	0.6054
rs267733	1	149225460	A	G	0.8628	-0.016	0.00494	0.0012	0.033	0.00531	5e-10	0.0025	0.0049	0.61	non-significant SNP	unrestricted SNP	non-significant SNP	0.8408	-0.0011	0.0058	0.8548	0.8413
rs12145743	1	154967275	T	G	0.6689	-0.02	0.00356	2e-08	0.0042	0.00397	0.29	0.012	0.0035	0.0006	unrestricted SNP	non-significant SNP	non-significant SNP	0.6614	0.0066	0.0045	0.1395	0.6613
rs4650994	1	176781935	A	G	0.4828	-0.021	0.00339	6e-10	0.0027	0.00357	0.45	0.0024	0.00332	0.47	restricted SNP	non-significant SNP	non-significant SNP	0.5275	0.0035	0.0042	0.4051	0.5264
rs1689797	1	180417601	A	C	0.3021	-0.036	0.00361	2e-23	0.014	0.00379	0.00022	0.011	0.00364	0.0025	unrestricted SNP	non-significant SNP	non-significant SNP	0.3312	-0.0044	0.0045	0.3308	0.3307
rs2642438	1	219036651	A	G	0.2546	-0.03	0.00383	5e-15	-0.035	0.00416	4e-17	0.017	0.00372	5e-06	unrestricted SNP	unrestricted SNP	non-significant SNP	0.2958	0.0102	0.0046	0.02875	0.2956
rs903319	1	219052434	T	C	0.723	-0.01	0.00369	0.0067	-0.027	0.00415	8e-11	0.0054	0.00375	0.15	non-significant SNP	unrestricted SNP	non-significant SNP	0.735	0.0059	0.0048	0.2206	0.7351
rs4846914	1	228362314	A	G	0.5844	0.048	0.00345	6e-44	-0.0043	0.00374	0.25	-0.04	0.00335	7e-33	unrestricted SNP	non-significant SNP	unrestricted SNP	0.6037	0.0072	0.0043	0.09848	0.6027
rs6680658	1	228485967	A	G	0.2309	0.023	0.0041	2e-08	-0.0055	0.00448	0.22	-0.017	0.00414	4e-05	unrestricted SNP	non-significant SNP	non-significant SNP	0.23	0.0002	0.0051	0.9666	0.2298
rs2587534	1	232915962	A	G	0.5277	0.0093	0.00342	0.0065	0.039	0.00368	3e-26	0.0041	0.00334	0.22	non-significant SNP	unrestricted SNP	non-significant SNP	0.5191	0.0052	0.0043	0.2188	0.5195
rs1367117	2	21117405	A	G	0.2876	-0.022	0.00367	2e-09	0.12	0.00401	2e-196	0.025	0.00358	3e-12	unrestricted SNP	unrestricted SNP	unrestricted SNP	0.3337	-0.0007	0.0045	0.8842	0.3327
rs515135	2	21139562	T	C	0.2177	0.011	0.00448	0.014	-0.14	0.00478	1e-188	-0.019	0.0043	1e-05	non-significant SNP	unrestricted SNP	non-significant SNP	0.1798	0.004	0.0055	0.4673	0.1801
rs1260326	2	27584444	T	C	0.4129	-0.011	0.00334	0.001	0.021	0.00379	3e-08	0.11	0.00323	2e-254	non-significant SNP	unrestricted SNP	unrestricted SNP	0.3948	-0.0109	0.0043	0.01155	0.395
rs3817588	2	27584716	T	C	0.7889	-0.0049	0.00435	0.26	0.026	0.00469	3e-08	0.067	0.00418	7e-58	non-significant SNP	unrestricted SNP	unrestricted SNP	0.8043	0.0049	0.0054	0.3568	0.8044
rs6544713	2	43927385	T	C	0.2942	-0.003	0.0038	0.43	0.081	0.00415	6e-85	0.013	0.00384	0.0007	non-significant SNP	unrestricted SNP	non-significant SNP	0.3191	0.0004	0.0045	0.9205	0.3184
rs4148218	2	43953086	A	G	0.1913	0.0029	0.0044	0.51	-0.044	0.00465	3e-21	-0.0037	0.00421	0.38	non-significant SNP	restricted SNP	non-significant SNP	0.1841	0.0039	0.0055	0.471	0.1842
rs2710642	2	63003061	A	G	0.6187	-0.0096	0.00355	0.0068	0.024	0.00381	3e-10	0.0065	0.00346	0.06	non-significant SNP	unrestricted SNP	non-significant SNP	0.6687	0.0039	0.0045	0.3826	0.6678
rs17508045	2	118293189	T	C	0.92744	-0.0085	0.00605	0.16	0.049	0.00657	9e-14	-0.0083	0.00591	0.16	non-significant SNP	restricted SNP	non-significant SNP	0.9139	0.0053	0.0075	0.4781	0.9142
rs2030746	2	121025958	T	C	0.3984	-0.0025	0.00362	0.49	0.021	0.00374	2e-08	0.0031	0.00353	0.38	non-significant SNP	restricted SNP	non-significant SNP	0.4122	-0.0005	0.0043	0.9031	0.4113
rs16831243	2	135478814	T	C	0.1807	0.011	0.00497	0.027	0.038	0.00556	8e-12	-0.0006	0.00531	0.91	non-significant SNP	unrestricted SNP	non-significant SNP	0.1053	0.0153	0.0071	0.03041	0.107
rs7607980	2	165259447	T	C	0.8509	-0.045	0.00525	1e-17	0.0065	0.00553	0.24	0.036	0.00501	7e-13	unrestricted SNP	non-significant SNP	unrestricted SNP	0.8802	0.0247	0.0065	0.0001607	0.8801
rs355838	2	165327409	T	G	0.376	-0.019	0.00346	4e-08	0.018	0.00379	2e-06	0.014	0.00355	8e-05	unrestricted SNP	non-significant SNP	non-significant SNP	0.3936	-0.0004	0.0044	0.927	0.394
rs2287623	2	169538401	A	G	0.595	-0.011	0.0034	0.0012	-0.022	0.0038	7e-09	0.0006	0.00367	0.87	non-significant SNP	unrestricted SNP	non-significant SNP	0.5999	-0.0059	0.0043	0.1696	0.5992
rs1047891	2	211248752	A	C	0.3021	-0.027	0.00390988	5e-12	0.0079	0.00420036	0.06	0	100	1	restricted SNP	non-significant SNP	non-significant SNP	0.3174	0.0109	0.0046	0.0182	0.3175
rs1250229	2	216012629	T	C	0.2111	0.0034	0.00396	0.39	-0.024	0.00416	8e-09	-0.0089	0.00379	0.019	non-significant SNP	unrestricted SNP	non-significant SNP	0.2593	0.0137	0.0049	0.004795	0.2593
rs1515110	2	226830460	T	G	0.6187	-0.032	0.00348	2e-20	0.0063	0.0037	0.089	0.027	0.00345	5e-15	unrestricted SNP	non-significant SNP	unrestricted SNP	0.6335	0.0119	0.0044	0.006898	0.633
rs11563251	2	234344123	T	C	0.1253	0.0058	0.00571	0.31	0.035	0.00624	2e-08	0.0083	0.00562	0.14	non-significant SNP	restricted SNP	non-significant SNP	0.1098	-0.0046	0.0068	0.4991	0.1097
rs9875338	3	12271469	A	G	0.3879	-0.0073	0.00344	0.034	-0.027	0.0037	3e-13	-0.014	0.00328	2e-05	non-significant SNP	unrestricted SNP	non-significant SNP	0.3992	0.0002	0.0043	0.9564	0.399
rs7640978	3	32508014	T	C	0.1055	0.0003	0.00598	0.96	-0.039	0.00681	1e-08	-0.018	0.00632	0.0044	non-significant SNP	unrestricted SNP	non-significant SNP	0.0882	-0.0063	0.0075	0.3977	0.0882
rs2290547	3	47036187	A	G	0.2111	-0.03	0.00461	8e-11	0.0006	0.00477	0.9	0.0096	0.00442	0.03	unrestricted SNP	non-significant SNP	non-significant SNP	0.1758	-0.003	0.0056	0.587	0.1758
rs2240327	3	50088038	A	G	0.4947	-0.024	0.00336	9e-13	-0.0005	0.00331	0.88	0.0017	0.00333	0.61	restricted SNP	non-significant SNP	non-significant SNP	0.521	-0.0072	0.0042	0.08821	0.5201
rs13326165	3	52507158	A	G	0.1873	0.029	0.00432	2e-11	-0.0042	0.00459	0.36	-0.021	0.00427	9e-07	unrestricted SNP	non-significant SNP	non-significant SNP	0.2035	0.0014	0.0053	0.7951	0.2034
rs6805251	3	121043296	T	C	0.3813	0.02	0.00347	8e-09	0.012	0.00373	0.0013	-0.0011	0.00345	0.75	unrestricted SNP	non-significant SNP	non-significant SNP	0.3842	-0.0089	0.0044	0.04199	0.3846
rs17345563	3	133691893	A	G	0.8707	-0.014	0.00519	0.007	0.036	0.00572	3e-10	0.015	0.00518	0.0038	non-significant SNP	unrestricted SNP	non-significant SNP	0.8872	-0.0053	0.0067	0.4313	0.8871
rs687339	3	137415049	T	C	0.7665	-0.032	0.00421	3e-14	0.011	0.00448	0.014	0.029	0.00403	6e-13	unrestricted SNP	non-significant SNP	unrestricted SNP	0.7756	-0.0109	0.0051	0.03137	0.776
rs1482852	3	158280988	A	G	0.6029	-0.021	0.00354	3e-09	0.0029	0.00384	0.45	0.013	0.0035	0.0002	unrestricted SNP	non-significant SNP	non-significant SNP	0.5986	-0.003	0.0043	0.4908	0.5984
rs10513688	3	172209912	A	G	0.1095	-0.0049	0.00558	0.38	0.022	0.00609	0.0003	0.031	0.00565	4e-08	non-significant SNP	non-significant SNP	unrestricted SNP	0.0979	-0.0085	0.0071	0.2327	0.0981
rs6831256	4	3442937	A	G	0.591	0.013	0.0036	0.0003	-0.019	0.00388	1e-06	-0.026	0.00349	9e-14	non-significant SNP	non-significant SNP	unrestricted SNP	0.5791	0.0006	0.0043	0.8821	0.5794
rs10019888	4	25672088	A	G	0.8364	0.027	0.00464	6e-09	-0.018	0.00498	0.0003	-0.023	0.00458	5e-07	unrestricted SNP	non-significant SNP	non-significant SNP	0.8376	0.0088	0.0058	0.1251	0.8378
rs442177	4	88249285	T	G	0.5528	-0.022	0.00349	3e-10	0.016	0.00375	2e-05	0.031	0.00336	3e-20	unrestricted SNP	non-significant SNP	unrestricted SNP	0.5893	-0.0022	0.0043	0.6107	0.5885
rs10029254	4	88379164	T	C	0.2164	-0.0085	0.00408	0.037	0.0058	0.00433	0.18	0.027	0.00397	1e-11	non-significant SNP	non-significant SNP	unrestricted SNP	0.2332	-0.0121	0.005	0.01492	0.2332
rs3822072	4	89960292	A	G	0.4881	-0.025	0.00343	3e-13	0.0074	0.00371	0.046	0.018	0.00332	6e-08	unrestricted SNP	non-significant SNP	non-significant SNP	0.4526	0.002	0.0043	0.6396	0.4532
rs2602836	4	100233828	A	G	0.4274	0.019	0.00339	2e-08	-0.0007	0.00347	0.84	-0.009	0.00334	0.007	unrestricted SNP	non-significant SNP	non-significant SNP	0.4243	-0.0038	0.0043	0.3746	0.4248
rs13107325	4	103407732	T	C	0.07784	-0.071	0.00779	8e-20	-0.016	0.00854	0.061	0.031	0.00773	6e-05	unrestricted SNP	non-significant SNP	non-significant SNP	0.0719	0	0.0082	0.9971	0.0715
rs6450176	5	53333782	A	G	0.2784	-0.025	0.00387	1e-10	0.01	0.00403	0.013	0.019	0.00381	6e-07	unrestricted SNP	non-significant SNP	non-significant SNP	0.2519	0.0052	0.0049	0.282	0.2519
rs9686661	5	55897543	T	C	0.1768	-0.028	0.0044	2e-10	0.018	0.00484	0.0002	0.038	0.00436	3e-18	unrestricted SNP	non-significant SNP	unrestricted SNP	0.1968	0.0064	0.0053	0.2232	0.1963
rs4976033	5	67750002	A	G	0.6201	0.022	0.00383	9e-09	0.001	0.00376	0.79	-0.014	0.0036	0.0001	unrestricted SNP	non-significant SNP	non-significant SNP	0.5967	-0.0017	0.0044	0.7063	0.5964
rs7703051	5	74661243	A	C	0.4103	0.002	0.00343	0.56	0.073	0.00374	5e-85	0.0057	0.00339	0.093	non-significant SNP	restricted SNP	non-significant SNP	0.3763	0.0083	0.0044	0.05725	0.3767
rs4530754	5	122883315	A	G	0.5818	0.0008	0.00333	0.81	0.028	0.0037	4e-14	0.0015	0.00321	0.64	non-significant SNP	restricted SNP	non-significant SNP	0.5428	0.0024	0.0043	0.5769	0.5425
rs6882076	5	156322875	T	C	0.3338	-0.0015	0.00352	0.67	-0.046	0.00384	5e-33	-0.029	0.00349	1e-16	non-significant SNP	unrestricted SNP	unrestricted SNP	0.3656	-0.0019	0.0044	0.6629	0.3657
rs2294261	6	16217142	A	C	0.4868	-0.0085	0.00349	0.015	0.033	0.0037	5e-19	0.0021	0.00343	0.54	non-significant SNP	unrestricted SNP	non-significant SNP	0.5096	0.0017	0.0042	0.6944	0.5093
rs1800562	6	26201120	A	G	0.04617	-0.0074	0.00744	0.32	-0.062	0.0081	2e-14	0.013	0.00723	0.072	non-significant SNP	restricted SNP	non-significant SNP	0.0739	-0.0079	0.0079	0.3205	0.0734
rs2247056	6	31373469	T	C	0.2177	-0.012	0.00394	0.0023	-0.025	0.0043	6e-09	-0.038	0.0039	2e-22	non-significant SNP	unrestricted SNP	unrestricted SNP	0.2931	0.0012	0.0046	0.7955	0.2924
rs205262	6	34671142	A	G	0.7335	0.028	0.00381	2e-13	0.0088	0.00415	0.034	-0.0028	0.00371	0.45	unrestricted SNP	non-significant SNP	non-significant SNP	0.732	0.0061	0.0048	0.2048	0.7316
rs998584	6	43865874	A	C	0.5145	-0.026	0.00375	4e-12	0.0005	0.00398	0.9	0.029	0.00365	2e-15	unrestricted SNP	non-significant SNP	unrestricted SNP	0.4813	0.0037	0.0043	0.3808	0.481
rs17789218	6	100706818	T	C	0.7639	-0.0041	0.00404	0.31	0.024	0.00433	3e-08	0.0061	0.00392	0.12	non-significant SNP	restricted SNP	non-significant SNP	0.7603	0.0013	0.005	0.787	0.761
rs868943	6	116444196	A	G	0.3945	-0.0075	0.00343	0.029	-0.026	0.00365	1e-12	-0.014	0.00345	5e-05	non-significant SNP	unrestricted SNP	non-significant SNP	0.4167	-0.0085	0.0043	0.04734	0.4157
rs9491696	6	127494332	C	G	0.5475	0.02	0.00337	3e-09	-0.0057	0.00367	0.12	-0.018	0.00337	9e-08	unrestricted SNP	non-significant SNP	non-significant SNP	0.508	0.0024	0.0042	0.5655	0.5083
rs634869	6	139873450	T	C	0.438	-0.023	0.00336	8e-12	0.013	0.00379	0.0006	0.027	0.00332	4e-16	unrestricted SNP	non-significant SNP	unrestricted SNP	0.4163	0.0019	0.0043	0.6556	0.4172
rs12525163	6	152081984	T	C	0.7348	-0.022	0.00383	9e-09	0.0043	0.00406	0.29	0.0086	0.00364	0.018	unrestricted SNP	non-significant SNP	non-significant SNP	0.7252	0.0058	0.0047	0.2203	0.7248
rs2297374	6	160495975	T	C	0.3852	0.0056	0.0035	0.11	-0.033	0.00382	6e-18	-0.0091	0.00341	0.0077	non-significant SNP	unrestricted SNP	non-significant SNP	0.3736	0.0037	0.0044	0.3997	0.3738
rs1564348	6	160498850	T	C	0.8549	0.0077	0.00465	0.098	-0.048	0.00495	3e-22	-0.016	0.00443	0.0003	non-significant SNP	unrestricted SNP	non-significant SNP	0.8333	0.0016	0.0056	0.7721	0.8337
rs702485	7	6415797	A	G	0.5501	-0.024	0.00337	1e-12	-0.001	0.00376	0.79	0.0016	0.00342	0.64	restricted SNP	non-significant SNP	non-significant SNP	0.5469	-0.0115	0.0043	0.007017	0.5474
rs17286602	7	16118699	A	T	0.409	0.021	0.00342	8e-10	-0.0032	0.00365	0.38	-0.006	0.00331	0.07	restricted SNP	non-significant SNP	non-significant SNP	0.428	-0.0036	0.0043	0.4001	0.4279
rs10282707	7	17877563	T	C	0.3971	-0.025	0.00349	8e-13	-0.0084	0.00375	0.025	0.0092	0.00342	0.0072	unrestricted SNP	non-significant SNP	non-significant SNP	0.3924	0.0069	0.0043	0.1141	0.3921
rs12670798	7	21573877	T	C	0.7757	0.0014	0.00406	0.73	-0.034	0.00421	7e-16	-0.01	0.00382	0.0089	non-significant SNP	unrestricted SNP	non-significant SNP	0.7546	0.0003	0.0049	0.9437	0.7553
rs4722551	7	25958351	T	C	0.8298	-0.01	0.00452	0.027	-0.039	0.00483	7e-16	0.027	0.0045	2e-09	non-significant SNP	unrestricted SNP	unrestricted SNP	0.8397	0.0057	0.0058	0.32	0.8395
rs2073547	7	44548856	A	G	0.8061	0.0049	0.00454	0.28	-0.049	0.00496	5e-23	-0.015	0.00452	0.0009	non-significant SNP	unrestricted SNP	non-significant SNP	0.8106	0.0079	0.0054	0.1468	0.8094
rs217386	7	44567220	A	G	0.4077	0.0013	0.0035	0.71	-0.036	0.00375	8e-22	-0.01	0.00338	0.0031	non-significant SNP	unrestricted SNP	non-significant SNP	0.4207	0.0006	0.0043	0.8803	0.4201
rs4917014	7	50276409	T	G	0.6596	-0.022	0.00358	8e-10	-0.0047	0.00392	0.23	0.0012	0.00362	0.74	restricted SNP	non-significant SNP	non-significant SNP	0.6823	0.0069	0.0045	0.1242	0.6825
rs17145738	7	72620810	T	C	0.1174	0.041	0.0053	1e-14	0.0039	0.00578	0.5	-0.11	0.00509	2e-103	unrestricted SNP	non-significant SNP	unrestricted SNP	0.1219	0.0132	0.0064	0.04008	0.1217
rs799160	7	72697942	T	C	0.5211	-0.013	0.00367	0.0004	0.0045	0.00391	0.25	0.04	0.00359	7e-29	non-significant SNP	non-significant SNP	unrestricted SNP	0.4907	-0.0029	0.0043	0.4887	0.4913
rs38855	7	116145280	A	G	0.5264	-0.015	0.00352	2e-05	0.001	0.00358	0.78	0.019	0.00339	2e-08	non-significant SNP	non-significant SNP	unrestricted SNP	0.5307	0.0006	0.0043	0.8834	0.5308
rs3996352	7	130095474	A	G	0.5422	-0.03	0.00346	4e-18	0.0053	0.00359	0.14	0.018	0.00334	7e-08	unrestricted SNP	non-significant SNP	non-significant SNP	0.5112	-0.0011	0.0042	0.8007	0.5118
rs17173637	7	150160382	T	C	0.90237	0.036	0.00566	2e-10	-0.0069	0.00613	0.26	-0.021	0.00565	0.0002	unrestricted SNP	non-significant SNP	non-significant SNP	0.9124	-0.0051	0.0075	0.495	0.9119
rs4240624	8	9221641	A	G	0.9248	0.082	0.00581	3e-45	0.067	0.00624	7e-27	-0.028	0.00572	1e-06	unrestricted SNP	unrestricted SNP	non-significant SNP	0.9068	0.021	0.0073	0.003923	0.9067
rs9693857	8	9304527	T	C	0.4538	-0.0037	0.00342	0.28	-0.0046	0.00367	0.21	0.02	0.00337	3e-09	non-significant SNP	non-significant SNP	restricted SNP	0.4426	0.0106	0.0043	0.01278	0.4424
rs4332136	8	15844224	C	G	0.0166667	0.48	0.0645	1e-13	-0.043	0.0977	0.66	0.024	0.0529	0.65	restricted SNP	non-significant SNP	non-significant SNP	0.0081	0.0094	0.0246	0.7023	0.0082
rs4921914	8	18316718	T	C	0.752	-0.0019	0.00419	0.65	-0.023	0.00442	2e-07	-0.035	0.00395	8e-19	non-significant SNP	non-significant SNP	unrestricted SNP	0.7749	0.0112	0.0051	0.02751	0.7744
rs12678919	8	19888502	A	G	0.8786	-0.16	0.00584	5e-165	0.008	0.0061	0.19	0.17	0.00554	2e-206	unrestricted SNP	non-significant SNP	unrestricted SNP	0.9022	0.01	0.0071	0.1582	0.9021
rs894210	8	19910123	A	G	0.5646	0.069	0.00342	1e-90	-0.0071	0.00368	0.054	-0.067	0.00333	5e-90	unrestricted SNP	non-significant SNP	unrestricted SNP	0.5426	-0.0086	0.0043	0.0451	0.5429
rs10102164	8	55584167	A	G	0.1741	-0.0005	0.00398	0.9	0.032	0.00459	3e-12	0.011	0.00395	0.0054	non-significant SNP	unrestricted SNP	non-significant SNP	0.2088	-0.0076	0.0052	0.1419	0.2083
rs2326077	8	59548473	T	C	0.6478	-0.0043	0.00351	0.22	-0.034	0.00377	2e-19	-0.018	0.00346	2e-07	non-significant SNP	unrestricted SNP	non-significant SNP	0.6605	0.0044	0.0045	0.3229	0.6597
rs2293889	8	116668374	T	G	0.4129	-0.031	0.00351	1e-18	0.015	0.00388	0.00011	0.0062	0.00343	0.071	unrestricted SNP	non-significant SNP	non-significant SNP	0.4282	0.0072	0.0043	0.09301	0.4274
rs2737252	8	116733072	A	G	0.2559	-0.013	0.00392	0.0009	-0.031	0.00401	1e-14	-0.0092	0.0037	0.013	non-significant SNP	unrestricted SNP	non-significant SNP	0.2831	0.0053	0.0047	0.2564	0.2829
rs4871137	8	121937732	T	G	0.6464	-0.021	0.00366	1e-08	-0.0043	0.00398	0.28	-0.0013	0.00363	0.72	restricted SNP	non-significant SNP	non-significant SNP	0.6783	-0.0039	0.0046	0.3967	0.6775
rs2980885	8	126543488	A	G	0.7823	0.035	0.00416	4e-17	-0.031	0.00447	4e-12	-0.058	0.00412	5e-45	unrestricted SNP	unrestricted SNP	unrestricted SNP	0.7749	-0.0114	0.0051	0.0257	0.7752
rs2954022	8	126551803	A	C	0.4697	0.04	0.00338	2e-32	-0.055	0.00366	4e-51	-0.078	0.00329	2e-124	unrestricted SNP	unrestricted SNP	unrestricted SNP	0.4658	-0.0075	0.0042	0.07629	0.4657
rs4075205	8	144356084	T	C	0.5488	0.022	0.00346	2e-10	-0.012	0.0038	0.0016	-0.009	0.00341	0.0083	unrestricted SNP	non-significant SNP	non-significant SNP	0.5409	-0.0005	0.0042	0.9025	0.5417
rs7832643	8	145094645	T	G	0.405	-0.001	0.00342	0.77	0.034	0.00383	7e-19	0.0017	0.00343	0.62	non-significant SNP	restricted SNP	non-significant SNP	0.4015	-0.0081	0.0043	0.06163	0.4012
rs3780181	9	2630759	A	G	0.94723	0.0038	0.00687	0.58	0.045	0.00737	1e-09	-0.0069	0.00666	0.3	non-significant SNP	restricted SNP	non-significant SNP	0.9333	0.0015	0.0085	0.8563	0.9333
rs686030	9	15294782	A	C	0.8588	0.055	0.0049	3e-29	0.0085	0.00532	0.11	0.025	0.00481	2e-07	unrestricted SNP	non-significant SNP	non-significant SNP	0.8579	-0.0117	0.0061	0.05268	0.8578
rs7033354	9	16894846	T	C	0.6464	0.015	0.0034	1e-05	-0.019	0.00378	5e-07	-0.019	0.00343	3e-08	non-significant SNP	non-significant SNP	unrestricted SNP	0.6732	-0.0051	0.0045	0.2618	0.6722
rs1883025	9	106704122	T	C	0.2427	-0.07	0.00408	6e-66	-0.03	0.00441	1e-11	-0.022	0.00397	3e-08	unrestricted SNP	unrestricted SNP	unrestricted SNP	0.2513	0.0051	0.0049	0.292	0.2509
rs2472509	9	106724051	T	G	0.6385	-0.023	0.00373	7e-10	-0.0004	0.00354	0.91	0.0024	0.00364	0.51	restricted SNP	non-significant SNP	non-significant SNP	0.6729	0.0082	0.0046	0.07172	0.6728
rs8176720	9	135122694	T	C	0.6636	0.0005	0.00331	0.88	0.033	0.00382	6e-18	-0.0073	0.0035	0.037	non-significant SNP	unrestricted SNP	non-significant SNP	0.6706	0.0041	0.0045	0.3598	0.6704
rs579459	9	135143989	T	C	0.785	-0.015	0.00432	0.00052	-0.067	0.00454	3e-49	0.014	0.00422	0.0009	non-significant SNP	unrestricted SNP	non-significant SNP	0.7901	0.0014	0.0052	0.7803	0.7896
rs1781930	10	5186273	A	G	0.157	-0.0018	0.00451	0.69	-0.01	0.00474	0.035	-0.031	0.00429	5e-13	non-significant SNP	non-significant SNP	unrestricted SNP	0.178	0.0012	0.0055	0.834	0.1777
rs970548	10	45333283	A	C	0.723	-0.026	0.00388	2e-11	-0.016	0.0043	0.0002	-0.0025	0.00379	0.51	unrestricted SNP	non-significant SNP	non-significant SNP	0.7519	0.005	0.0049	0.3096	0.7518
rs7897379	10	64971731	T	C	0.5317	-0.019	0.00332	1e-08	-0.01	0.00356	0.005	0.027	0.00329	2e-16	unrestricted SNP	non-significant SNP	unrestricted SNP	0.5205	0.0042	0.0043	0.3208	0.5204
rs2068888	10	94829632	A	G	0.4908	0.019	0.00349	5e-08	-0.017	0.00385	1e-05	-0.024	0.00341	2e-12	unrestricted SNP	non-significant SNP	unrestricted SNP	0.45	0.0015	0.0043	0.7251	0.4499
rs2255141	10	113923876	A	G	0.3193	0.034	0.00374	1e-19	0.03	0.00401	7e-14	-0.021	0.00366	1e-08	unrestricted SNP	unrestricted SNP	unrestricted SNP	0.2788	0.0052	0.0047	0.2725	0.2792
rs2923084	11	10345358	A	G	0.847	0.026	0.00463	2e-08	-0.012	0.00483	0.013	-0.012	0.00446	0.0071	unrestricted SNP	non-significant SNP	non-significant SNP	0.8239	0.0095	0.0055	0.08577	0.8243
rs2303975	11	14233575	A	G	0.1425	0.028	0.00489	1e-08	-0.0013	0.00541	0.81	-0.012	0.00498	0.016	unrestricted SNP	non-significant SNP	non-significant SNP	0.1162	0.0007	0.0067	0.9135	0.1171
rs10832962	11	18612847	T	C	0.719	0.0043	0.00374	0.25	0.032	0.00403	2e-15	0.011	0.00368	0.0028	non-significant SNP	unrestricted SNP	non-significant SNP	0.7358	0.0065	0.0049	0.1784	0.7346
rs326214	11	47254936	A	G	0.686	-0.061	0.00448	3e-42	0.0071	0.00481	0.14	0.024	0.00428	2e-08	unrestricted SNP	non-significant SNP	unrestricted SNP	0.6724	-0.011	0.0045	0.01456	0.6717
rs17788930	11	47709351	A	G	0.6425	0.036	0.00359	1e-23	0.0046	0.00383	0.23	-0.011	0.00342	0.0013	unrestricted SNP	non-significant SNP	non-significant SNP	0.6547	0.0022	0.0045	0.6266	0.6551
rs11246602	11	51368666	T	C	0.8668	-0.034	0.0052	6e-11	-0.0019	0.00551	0.73	0.0091	0.00518	0.079	restricted SNP	non-significant SNP	non-significant SNP	0.8664	-0.0214	0.0062	0.000548	0.8662
rs12226802	11	55080884	A	G	0.8681	-0.033	0.00492	2e-11	-0.0002	0.00532	0.97	0.0067	0.005	0.18	restricted SNP	non-significant SNP	non-significant SNP	0.87	-0.0207	0.0063	0.0009982	0.8697
rs174532	11	61305450	A	G	0.2929	0.021	0.00391	8e-08	0.035	0.00417	5e-17	-0.016	0.00383	3e-05	non-significant SNP	unrestricted SNP	non-significant SNP	0.2957	0.0047	0.0046	0.3155	0.2954
rs1535	11	61354548	A	G	0.6372	0.039	0.00355	5e-28	0.053	0.00384	3e-43	-0.046	0.00346	1e-40	unrestricted SNP	unrestricted SNP	unrestricted SNP	0.6547	-0.0028	0.0044	0.5243	0.6546
rs12801636	11	65147893	A	G	0.2243	0.024	0.00428	2e-08	0.0078	0.00444	0.079	-0.018	0.00408	1e-05	unrestricted SNP	non-significant SNP	non-significant SNP	0.223	0.0003	0.0051	0.9596	0.2228
rs499974	11	75132669	A	C	0.1755	-0.026	0.00433	2e-09	0.0012	0.00451	0.79	-0.009	0.00425	0.034	unrestricted SNP	non-significant SNP	non-significant SNP	0.1606	-0.0087	0.0058	0.1332	0.1612
rs10790162	11	116144314	A	G	0.09103	-0.095	0.00665	3e-46	0.076	0.00717	3e-26	0.23	0.00647	1e-276	unrestricted SNP	unrestricted SNP	unrestricted SNP	0.0688	0.0053	0.0084	0.5276	0.0691
rs603446	11	116159645	T	C	0.4472	0.0018	0.00343	0.6	-0.0092	0.0037	0.013	-0.05	0.00335	2e-50	non-significant SNP	non-significant SNP	unrestricted SNP	0.45	0.0031	0.0043	0.4623	0.4488
rs7117842	11	122039714	T	C	0.6108	-0.027	0.00346	6e-15	-0.019	0.00371	3e-07	0.002	0.00343	0.56	unrestricted SNP	non-significant SNP	non-significant SNP	0.6308	0.0089	0.0044	0.04216	0.6308
rs11220462	11	125749162	A	G	0.1425	-0.016	0.00556	0.004	0.059	0.00594	3e-23	0.019	0.00537	0.0004	non-significant SNP	unrestricted SNP	non-significant SNP	0.1349	0.0103	0.0062	0.09484	0.1353
rs11045163	12	20354793	A	G	0.5937	-0.022	0.00349	3e-10	0.0055	0.00373	0.14	0.0097	0.00337	0.004	unrestricted SNP	non-significant SNP	non-significant SNP	0.5712	-0.001	0.0043	0.8223	0.5715
rs3741414	12	56130316	T	C	0.1913	0.03	0.00408	2e-13	-0.016	0.00443	0.0003	-0.028	0.00391	8e-13	unrestricted SNP	non-significant SNP	unrestricted SNP	0.2412	-0.0087	0.0049	0.07521	0.2409
rs10861661	12	105698776	A	C	0.7625	0.022	0.00423	2e-07	-0.0004	0.00455	0.93	-0.023	0.00415	3e-08	non-significant SNP	non-significant SNP	unrestricted SNP	0.7559	-0.0046	0.0049	0.3491	0.7567
rs2241210	12	108434527	A	G	0.4472	-0.033	0.00349	3e-21	-0.0078	0.0037	0.035	-0.0029	0.0033	0.38	unrestricted SNP	non-significant SNP	non-significant SNP	0.4789	-0.0041	0.0042	0.3329	0.479
rs653178	12	110492139	T	C	0.5317	0.026	0.00349	1e-13	0.023	0.00383	2e-09	-0.0099	0.00344	0.004	unrestricted SNP	unrestricted SNP	non-significant SNP	0.5187	0.0326	0.0042	9.575e-15	0.5189
rs6489818	12	110794963	A	G	0.1609	-0.0004	0.00455	0.93	0.028	0.00481	6e-09	-0.0036	0.00437	0.41	non-significant SNP	restricted SNP	non-significant SNP	0.1756	0.0171	0.0055	0.002108	0.1753
rs1186380	12	119860799	T	C	0.2335	-0.0002	0.00399	0.96	-0.024	0.00419	1e-08	0.0026	0.00385	0.5	non-significant SNP	restricted SNP	non-significant SNP	0.2486	-0.0039	0.0049	0.4262	0.2481
rs1169288	12	119901033	A	C	0.6662	-0.0096	0.00373	0.01	-0.038	0.00407	9e-21	-0.0025	0.00362	0.49	non-significant SNP	unrestricted SNP	non-significant SNP	0.6827	-0.0134	0.0046	0.00347	0.6822
rs838876	12	123825841	A	G	0.3259	0.049	0.00391	5e-36	-0.003	0.00415	0.47	-0.0052	0.0037	0.16	restricted SNP	non-significant SNP	non-significant SNP	0.3233	-0.0089	0.0046	0.05239	0.3244
rs10773105	12	123849719	T	C	0.5172	-0.036	0.00343	1e-25	0.0058	0.00373	0.12	0.0037	0.00342	0.28	restricted SNP	non-significant SNP	non-significant SNP	0.5094	0.0047	0.0043	0.275	0.51
rs4942486	13	31851388	T	C	0.4617	-0.014	0.00349	6e-05	0.024	0.00361	3e-11	0.0071	0.00329	0.031	non-significant SNP	unrestricted SNP	non-significant SNP	0.4767	-0.0076	0.0042	0.07199	0.4768
rs1341267	13	94082981	A	C	0.5778	0.0023	0.00341	0.5	0.0016	0.00375	0.67	-0.018	0.00328	4e-08	non-significant SNP	non-significant SNP	restricted SNP	0.5961	-0.001	0.0043	0.8149	0.5953
rs8017377	14	23953727	A	G	0.4591	-0.0037	0.00357	0.3	0.03	0.0038	3e-15	0.0056	0.0035	0.11	non-significant SNP	restricted SNP	non-significant SNP	0.47	-0.0091	0.0043	0.03235	0.4693
rs4983559	14	104348254	A	G	0.6227	-0.02	0.00364	4e-08	-0.0026	0.00385	0.5	0.0001	0.00399	0.98	restricted SNP	non-significant SNP	non-significant SNP	0.6116	-0.002	0.0044	0.6408	0.6111
rs2412710	15	40471079	A	G	0.02243	-0.084	0.0137	1e-09	-0.0024	0.0147	0.87	0.099	0.0133	8e-14	unrestricted SNP	non-significant SNP	unrestricted SNP	0.0181	-0.0174	0.0161	0.2819	0.0182
rs492571	15	41998565	T	C	0.95778	0.066	0.00898	2e-13	0.0033	0.00956	0.73	-0.08	0.00888	2e-19	unrestricted SNP	non-significant SNP	unrestricted SNP	0.9584	0.0148	0.0106	0.1624	0.9584
rs1532085	15	56470658	A	G	0.3668	0.11	0.00356	2e-209	0.0026	0.00368	0.48	0.031	0.00338	5e-20	unrestricted SNP	non-significant SNP	unrestricted SNP	0.3875	0.0009	0.0043	0.8406	0.388
rs261342	15	56518445	C	G	0.7928	-0.11	0.00618	6e-71	0.0026	0.00652	0.69	-0.045	0.00595	4e-14	unrestricted SNP	non-significant SNP	unrestricted SNP	0.7784	-0.0079	0.0052	0.1262	0.7781
rs2652834	15	61183920	A	G	0.2348	-0.029	0.00439	4e-11	0.0019	0.00461	0.68	0.025	0.00425	4e-09	unrestricted SNP	non-significant SNP	unrestricted SNP	0.19	0.0001	0.0054	0.9891	0.1906
rs1035744	15	70353669	T	C	0.7454	-0.0055	0.00382	0.15	0.0069	0.00413	0.095	0.021	0.00382	4e-08	non-significant SNP	non-significant SNP	restricted SNP	0.7293	0.0053	0.0048	0.2669	0.7293
rs3198697	16	15037441	T	C	0.3826	0.016	0.00343	3e-06	0.0096	0.00373	0.01	-0.02	0.0034	4e-09	non-significant SNP	non-significant SNP	unrestricted SNP	0.4072	0.0047	0.0043	0.2771	0.4071
rs749671	16	30995848	A	G	0.3945	0.0071	0.00347	0.041	-0.015	0.00365	4e-05	-0.021	0.00336	4e-10	non-significant SNP	non-significant SNP	unrestricted SNP	0.3735	-0.0128	0.0044	0.003314	0.3738
rs9930333	16	52357478	T	G	0.5515	0.02	0.00375	1e-07	0.0002	0.00399	0.96	-0.021	0.00366	1e-08	non-significant SNP	non-significant SNP	unrestricted SNP	0.577	-0.0024	0.0043	0.5745	0.5765
rs9989419	16	55542640	A	G	0.405	-0.15	0.00273	0	0.028	0.00391	8e-13	0.024	0.00344	3e-12	unrestricted SNP	unrestricted SNP	unrestricted SNP	0.3934	-0.0044	0.0043	0.3088	0.3934
rs5880	16	55572592	C	G	0.05937	-0.31	0.00905	4e-257	0.047	0.00957	9e-07	0.048	0.00866	3e-08	unrestricted SNP	non-significant SNP	unrestricted SNP	0.0548	0.0017	0.0093	0.8515	0.0546
rs16942887	16	66485543	A	G	0.1332	0.083	0.00505	1e-60	0.0011	0.00545	0.84	-0.012	0.00516	0.02	unrestricted SNP	non-significant SNP	non-significant SNP	0.1184	-0.0125	0.0066	0.05818	0.119
rs2288002	16	70614783	A	G	0.4208	-0.0069	0.00352	0.05	-0.029	0.00385	5e-14	-0.0089	0.00341	0.009	non-significant SNP	unrestricted SNP	non-significant SNP	0.4331	-0.0036	0.0043	0.3983	0.4329
rs2000999	16	70665594	A	G	0.1847	0.0023	0.00427	0.59	0.065	0.00458	1e-45	0.019	0.00428	9e-06	non-significant SNP	unrestricted SNP	non-significant SNP	0.19	-0.0025	0.0054	0.6435	0.1902
rs2925979	16	80092291	T	C	0.2955	-0.035	0.00371	4e-21	-0.0031	0.00401	0.44	0.021	0.00374	2e-08	unrestricted SNP	non-significant SNP	unrestricted SNP	0.3015	0.0034	0.0046	0.4646	0.3019
rs314253	17	7032374	T	C	0.6649	-0.003	0.00356	0.4	0.024	0.00377	2e-10	0.0086	0.00342	0.012	non-significant SNP	unrestricted SNP	non-significant SNP	0.6482	0.0037	0.0044	0.4091	0.6479
rs4791641	17	8101874	T	C	0.5435	-0.0041	0.00342	0.23	-0.02	0.00364	4e-08	0.0028	0.00333	0.4	non-significant SNP	restricted SNP	non-significant SNP	0.5067	0.007	0.0042	0.09865	0.507
rs931992	17	35074961	T	G	0.6753	0.034	0.00359	3e-21	0.0055	0.00382	0.15	-0.0083	0.00351	0.018	unrestricted SNP	non-significant SNP	non-significant SNP	0.6648	-0.0094	0.0045	0.03585	0.6647
rs8077889	17	39233692	A	C	0.7559	0.021	0.00442	2e-06	-0.0005	0.00442	0.91	-0.025	0.00417	2e-09	non-significant SNP	non-significant SNP	unrestricted SNP	0.7874	-0.0011	0.0052	0.8301	0.7875
rs7225700	17	42746803	T	C	0.3272	-0.0098	0.00357	0.006	-0.03	0.00386	8e-15	0.0046	0.00351	0.19	non-significant SNP	unrestricted SNP	non-significant SNP	0.3565	0.0071	0.0044	0.1077	0.3565
rs4148005	17	64394061	T	G	0.7005	0.028	0.00359	6e-15	-0.015	0.0034	1e-05	-0.0066	0.00355	0.063	unrestricted SNP	non-significant SNP	non-significant SNP	0.6851	-0.0155	0.0046	0.0007012	0.6853
rs4969178	17	73899797	A	G	0.3734	-0.026	0.00344	4e-14	-0.011	0.00374	0.0033	0.018	0.00351	3e-07	unrestricted SNP	non-significant SNP	non-significant SNP	0.3887	0.0008	0.0044	0.8583	0.3885
rs4939883	18	45421212	T	C	0.1807	-0.08	0.00447	1e-71	-0.021	0.00475	1e-05	-0.0052	0.00433	0.23	unrestricted SNP	non-significant SNP	non-significant SNP	0.1784	0.0029	0.0055	0.6006	0.178
rs11660468	18	45463141	T	C	0.3971	0.039	0.00344	9e-30	0.011	0.00368	0.0028	-0.0008	0.00352	0.82	unrestricted SNP	non-significant SNP	non-significant SNP	0.3921	-0.0004	0.0043	0.9201	0.3921
rs952044	18	55949090	T	C	0.3417	-0.023	0.00365	3e-10	-0.0033	0.00401	0.41	0.01	0.0035	0.0043	unrestricted SNP	non-significant SNP	non-significant SNP	0.3277	0.0039	0.0045	0.3889	0.3275
rs2278236	19	8337581	A	G	0.5435	0.033	0.00352	7e-21	0.0067	0.00375	0.074	-0.014	0.00341	4e-05	unrestricted SNP	non-significant SNP	non-significant SNP	0.5161	0.0062	0.0043	0.1444	0.5161
rs6511720	19	11063306	T	G	0.09763	0.025	0.00566	1e-05	-0.22	0.00605	3e-289	-0.0084	0.00555	0.13	non-significant SNP	unrestricted SNP	non-significant SNP	0.1171	0.0033	0.0066	0.6107	0.1169
rs688	19	11088602	T	C	0.4472	-0.011	0.00356	0.002	0.054	0.00372	9e-48	0.0041	0.00334	0.22	non-significant SNP	unrestricted SNP	non-significant SNP	0.45	-0.008	0.0043	0.05958	0.4494
rs10401969	19	19268718	T	C	0.92876	-0.013	0.00683	0.057	0.12	0.00732	2e-60	0.12	0.00649	3e-76	non-significant SNP	unrestricted SNP	unrestricted SNP	0.9239	0.024	0.008	0.002578	0.9241
rs731839	19	38590905	A	G	0.6583	0.022	0.00367	2e-09	0.0018	0.00409	0.66	-0.022	0.00354	5e-10	unrestricted SNP	non-significant SNP	unrestricted SNP	0.6652	-0.0008	0.0045	0.8542	0.6648
rs1688030	19	40248584	T	C	0.05673	-0.0085	0.00693	0.22	-0.016	0.00742	0.031	-0.038	0.00686	3e-08	non-significant SNP	non-significant SNP	unrestricted SNP	0.0667	-0.0084	0.0085	0.3222	0.0666
rs6859	19	50073874	A	G	0.442	-0.018	0.00368	1e-06	0.084	0.00392	1e-101	0.014	0.00349	6e-05	non-significant SNP	unrestricted SNP	non-significant SNP	0.424	0.0046	0.0043	0.2864	0.4245
rs7254892	19	50081436	A	G	0.03166	0.053	0.0113	3e-06	-0.49	0.0104	0	0.12	0.0103	4e-31	non-significant SNP	unrestricted SNP	unrestricted SNP	0.0323	-0.0138	0.0121	0.2535	0.0324
rs492602	19	53898229	A	G	0.5699	0.0032	0.00365	0.38	-0.029	0.00382	3e-14	-0.014	0.00352	7e-05	non-significant SNP	unrestricted SNP	non-significant SNP	0.503	-0.0012	0.0042	0.7736	0.5047
rs17695224	19	57016028	A	G	0.2388	-0.029	0.00395	2e-13	-0.011	0.00433	0.011	0.012	0.0039	0.0021	unrestricted SNP	non-significant SNP	non-significant SNP	0.265	-0.0012	0.0048	0.8078	0.2644
rs103294	19	59489660	T	C	0.186	0.052	0.00434	4e-33	0.0073	0.0047	0.12	-0.0021	0.00412	0.61	restricted SNP	non-significant SNP	non-significant SNP	0.2229	0.005	0.0051	0.3253	0.2226
rs364585	20	12910718	A	G	0.3668	-0.0005	0.00331	0.88	-0.025	0.00379	4e-11	0.0018	0.00343	0.6	non-significant SNP	restricted SNP	non-significant SNP	0.3904	-0.0035	0.0043	0.4149	0.3898
rs2328223	20	17793921	A	C	0.7507	0.0004	0.00455	0.93	-0.03	0.005	2e-09	0.0066	0.00447	0.14	non-significant SNP	restricted SNP	non-significant SNP	0.8127	0.006	0.0054	0.2739	0.8126
rs7264396	20	33618155	T	C	0.219	-0.0054	0.00412	0.19	-0.025	0.00451	3e-08	-0.011	0.00415	0.008	non-significant SNP	unrestricted SNP	non-significant SNP	0.2098	-0.0092	0.0052	0.07616	0.2102
rs6016381	20	38613850	T	C	0.6398	-0.0084	0.00349	0.016	0.036	0.00374	6e-22	0.014	0.00335	3e-05	non-significant SNP	unrestricted SNP	non-significant SNP	0.6106	-0.0002	0.0044	0.9674	0.6116
rs6065311	20	39157752	T	C	0.5396	-0.0024	0.0034	0.48	-0.042	0.00367	3e-30	-0.0061	0.00333	0.067	non-significant SNP	restricted SNP	non-significant SNP	0.5209	-0.0071	0.0042	0.09221	0.5208
rs1800961	20	42475778	T	C	0.0343	-0.13	0.0101	7e-38	-0.069	0.0107	1e-10	-0.0017	0.00964	0.86	unrestricted SNP	unrestricted SNP	non-significant SNP	0.0314	-0.0103	0.0122	0.3995	0.0315
rs4465830	20	44018827	A	G	0.7982	0.06	0.00441	4e-42	-0.009	0.00471	0.056	-0.053	0.00423	5e-36	unrestricted SNP	non-significant SNP	unrestricted SNP	0.8155	-0.0032	0.0055	0.561	0.8157
rs181362	22	20262068	T	C	0.1942	-0.038	0.00416	7e-20	-0.0076	0.0045	0.091	-0.0095	0.00408	0.02	unrestricted SNP	non-significant SNP	non-significant SNP	0.1987	-0.0004	0.0054	0.9336	0.2001
rs5763662	22	28708703	T	C	0.02507	0.033	0.0112	0.0031	0.077	0.0121	2e-10	-0.0001	0.00798	0.99	non-significant SNP	unrestricted SNP	non-significant SNP	0.0225	-0.0013	0.0143	0.9254	0.0225
rs3761445	22	36925357	A	G	0.6148	-0.016	0.00351	5e-06	0.0081	0.00371	0.029	0.023	0.00335	7e-12	non-significant SNP	non-significant SNP	unrestricted SNP	0.5976	-0.0073	0.0043	0.09184	0.5973

## Sheet: SupTable2
Supplementary Table 2. Estimates of the intercept of univariate and multivariable MR Egger regression analyses of maternal lipid levels on offspring birth weight.
Exposure	Estimator	Intercept (95% confidence intervals)	P	I2GX
Maternal HDL-C	Univariate MR Egger	-0.001 (-0.004, 0.002)	0.459	0.979
Maternal HDL-C	Multivariable MR Egger	0.001 (-0.001, 0.002)	0.355	0.976
Maternal LDL-C	Univariate MR Egger	0.001 (-0.002, 0.004)	0.515	0.982
Maternal LDL-C	Multivariable MR Egger	0.001 (-0.001, 0.002)	0.326	0.987
Maternal triglycerides	Univariate MR Egger	0.001 (-0.003, 0.004)	0.750	0.979
Maternal triglycerides	Multivariable MR Egger	0.000 (-0.002, 0.001)	0.795	0.978

## Sheet: SupTable3
Supplementary Table 3. Causal estimate of maternal serum LDL-C levels on offspring birth weight using 81 SNPs from the “Complete Set” and 19 SNPs “Restricted Set” with the outlier SNP rs1998013 removed.
Estimator	Beta_Complete (95% confidence intervals)	P_Complete	Beta_Restricted (95% confidence intervals)	P_Restricted
IVW	0.016 (-0.014, 0.047)	0.296	0.047 (-0.035, 0.129)	0.258
MR Egger	0.007 (-0.042, 0.055)	0.792	0.167 (-0.047, 0.381)	0.145
Weighted median	-0.006 (-0.038, 0.027)	0.724	0.111 (0.019, 0.203)	0.018
Simple mode-based	0.030 (-0.035, 0.094)	0.366	0.107 (-0.053, 0.266)	0.208
Weighted mode-based	0.002 (-0.025, 0.028)	0.902	0.121 (0.021, 0.22)	0.029
